# Supplementary material for: Lectin-Based Affinity Enrichment and Characterization of N-Glycoproteins from Human Tear Film by Mass Spectrometry
Source: Molecules. 2023 Jan 8;28(2):648. doi: 10.3390/molecules28020648 (PMC9864693; doi:10.3390/molecules28020648)
Supplement: Supplementary file 1 [file molecules-28-00648-s001.zip › Table S1.xlsx]

## Sheet: PNGase_F_R1 - N-glycopeptides
Peptide No.	Protein ID	Protein name	Gene name	N-glycosylation site	Peptide sequence	Unique	Peptide Score (-10lgP)	PTM score (Ascore)	Mass	Length	ppm	m/z	RT	Scan	Feature	Start	End	Identified in CTRL groups
1	P02788	Lactotransferrin	LTF	N497	R.TAGWNIPMGLLFN(+.98)QTGSCK.F	1	92.68	113.22	2110.98	19	-0.8	1056.5	57.29	F2:8332	10	485	503	no
2	P02788	Lactotransferrin	LTF	N497	R.TAGWNIPMGLLFN(+.98)QTGSCK.F	1	39.85	1000	2111.97	19	12.6	1057	59.88	F14:9374	1	485	503	no
3	P02788	Lactotransferrin	LTF	N497	R.TAGWNIPMGLLFN(+.98)QTGSCK.F	1	102.91	131.34	2094.99	19	5.2	1048.51	65.72	F1:10174	6	485	503	no
4	P02788	Lactotransferrin	LTF	N497	M.GLLFN(+.98)QTGSCK.F	1	58.53	1000	1224.58	11	3.7	613.3	30.91	F4:4446	1	493	503	no
5	P02788	Lactotransferrin	LTF	N642	R.N(+.98)GSDC)PDKFCLFQSETK.N	1	87.28	1000	2032.85	17	-0.3	678.624	40.09	F2:5456	36	642	658	no
6	P02788	Lactotransferrin	LTF	N642	K.FGRN(+.98)GSDCPDKFCLFQSETK.N	1	36.28	1000	2393.04	20	0.5	599.268	34.65	F14:5177	1	639	658	no
7	P01833	Polymeric immunoglobulin receptor	PIGR	N83 / N90	R.AN(+.98)LTNFPEN(+.98)GTFVVNIAQLSQDDSGR.Y	1	72.06	32.63 / 56.47	2809.3	26	11.2	1405.67	70.1	F3:11374	3	82	107	no
8	P01833	Polymeric immunoglobulin receptor	PIGR	N90	R.AN(+.98)LTNFPEN(+.98)GTFVVNIAQLSQDDSGR.Y	1	106.34	49.8	2808.32	26	3.7	1405.17	65.36	F3:10842	20	82	107	no
9	P01833	Polymeric immunoglobulin receptor	PIGR	N90	R.ANLTNFPEN(+.98)GTFVVN.I	1	49.28	31.27	1637.76	15	1.4	819.887	56.66	F14:8819	2	82	96	no
10	P01833	Polymeric immunoglobulin receptor	PIGR	N90	R.ANLTNFPEN(+.98)GTFVVN.I	1	35.37	37.35	1637.76	15	1	819.887	56.08	F14:8678	1	82	96	no
11	P01833	Polymeric immunoglobulin receptor	PIGR	N90	R.ANLTNFPEN(+.98)GTFVVNIAQLSQDDSGR.Y	1	104.76	34.75	2808.32	26	2.6	1405.17	65.52	F15:10351	29	82	107	no
12	P01833	Polymeric immunoglobulin receptor	PIGR	N135	L.EVSQGPGLLN(+.98)DTK.V	1	72.63	1000	1357.67	13	-0.4	679.843	25.66	F2:3281	10	126	138	no
13	P01833	Polymeric immunoglobulin receptor	PIGR	N186	S.SGYVNPN(+.98)YTGR.I	1	55.04	20.41	1227.55	11	1.3	614.784	20.54	F4:2781	6	180	190	no
14	P01833	Polymeric immunoglobulin receptor	PIGR	N186	L.VIDSSGYVNPN(+.98)YTGR.I	1	94.46	67.96	1641.76	15	4.8	821.893	28.98	F3:4390	17	176	190	no
15	P01833	Polymeric immunoglobulin receptor	PIGR	N186	K.QIGLYPVLVIDSSGYVNPN(+.98)YTGR.I	1	99.52	39.76	2525.28	23	-1.1	1263.65	64.07	F3:10383	4	168	190	no
16	P01833	Polymeric immunoglobulin receptor	PIGR	N186	K.QIGLYPVLVIDSSGYVNPN(+.98)YTGR.I	1	55.13	1000	2526.26	23	6.5	1264.15	64.09	F1:9916	0	168	190	no
17	P01833	Polymeric immunoglobulin receptor	PIGR	N186	L.VIDSSGYVNPN(+.98)YTGR.I	1	32.1	1000	1642.75	15	10.2	822.389	31.16	F3:4741	1	176	190	no
18	P01833	Polymeric immunoglobulin receptor	PIGR	N421	R.LSLLEEPGN(+.98)GTFTVILNQLTSR.D	1	112.47	193.63	2402.27	22	3.6	1202.15	67.11	F2:9786	4	413	434	no
19	P01833	Polymeric immunoglobulin receptor	PIGR	N469	K.VPGN(+.98)VTAVLGETLK.V	1	106.02	1000	1397.78	14	0.2	699.896	48.15	F15:7268	9	466	479	no
20	P01833	Polymeric immunoglobulin receptor	PIGR	N469	P.GN(+.98)VTAVLGETLK.V	1	44.22	1000	1201.66	12	0.7	601.835	40.8	F14:6192	2	468	479	no
21	P01833	Polymeric immunoglobulin receptor	PIGR	N499	K.WN(+.98)NTGCQALPSQDEGPSK.A	1	103.63	1000	1988.85	18	0.9	995.435	25.79	F2:3457	11	498	515	no
22	P01833	Polymeric immunoglobulin receptor	PIGR	N499	K.WN(+.98)NTGCQALPSQDEGPSK.A	1	42.08	1000	1989.84	18	14.3	995.94	30.91	F4:4514	1	498	515	no
23	P01877	Immunoglobulin heavy constant alpha 2	IGHA2	N47	L.SVTWSESGQN(+.98)VTAR.N	1	54.32	1000	1521.71	14	0.1	761.86	25.87	F14:3776	1	38	51	no
24	P01877	Immunoglobulin heavy constant alpha 2	IGHA2	N131	S.EAN(+.98)LTCTLTGLR.D	1	64.82	1000	1348.67	12	-2.3	675.339	39.38	F2:5386	6	129	140	no
25	P01877	Immunoglobulin heavy constant alpha 2	IGHA2	N131	L.GSEAN(+.98)LTCTLTGLR.D	1	82.11	1000	1492.72	14	-0.3	747.367	41.19	F2:5648	6	127	140	no
26	P01877	Immunoglobulin heavy constant alpha 2	IGHA2	N131	R.PALEDLLLGSEAN(+.98)LTCTLTGLR.D	1	107.58	1000	2357.21	22	-0.5	1179.61	69.23	F2:10078	19	119	140	no
27	P01877	Immunoglobulin heavy constant alpha 2	IGHA2	N131	D.LLLGSEAN(+.98)LTCTLTGLR.D	1	85.4	1000	1831.97	17	1.6	916.994	58.03	F1:8902	3	124	140	no
28	P01877	Immunoglobulin heavy constant alpha 2	IGHA2	N131	R.LSLHRPALEDLLLGSEAN(+.98)LTCTLTGLR.D	1	73.83	1000	2963.57	27	4.2	988.87	66.25	F1:10268	1	114	140	no
29	P01877	Immunoglobulin heavy constant alpha 2	IGHA2	N205	T.PLTAN(+.98)ITK.S	1	56.02	1000	857.486	8	-2.9	429.749	21.87	F1:2936	1	201	208	no
30	P01877	Immunoglobulin heavy constant alpha 2	IGHA2	N205	K.TPLTAN(+.98)ITK.S	1	81.17	1000	958.534	9	0.7	480.274	21.85	F15:3092	15	200	208	no
31	P01876	Immunoglobulin heavy constant alpha 1	IGHA1	N144	S.EAN(+.98)LTCTLTGLR.D	1	64.82	1000	1348.67	12	-2.3	675.339	39.38	F2:5386	6	142	153	no
32	P01876	Immunoglobulin heavy constant alpha 1	IGHA1	N144	L.GSEAN(+.98)LTC)TLTGLR.D	1	82.11	1000	1492.72	14	-0.3	747.367	41.19	F2:5648	6	140	153	no
33	P01876	Immunoglobulin heavy constant alpha 1	IGHA1	N144	R.PALEDLLLGSEAN(+.98)LTCTLTGLR.D	1	107.58	1000	2357.21	22	-0.5	1179.61	69.23	F2:10078	19	132	153	no
34	P01876	Immunoglobulin heavy constant alpha 1	IGHA1	N144	D.LLLGSEAN(+.98)LTCTLTGLR.D	1	85.4	1000	1831.97	17	1.6	916.994	58.03	F1:8902	3	137	153	no
35	P01876	Immunoglobulin heavy constant alpha 1	IGHA1	N144	R.LSLHRPALEDLLLGSEAN(+.98)LTCTLTGLR.D	1	73.83	1000	2963.57	27	4.2	988.87	66.25	F1:10268	1	127	153	no
36	P01876	Immunoglobulin heavy constant alpha 1	IGHA1	N340	R.LAGKPTHVN(+.98)VSVVMAEVDGTCY	1	101.38	1000	2363.11	22	6	1182.57	41.07	F3:6368	24	332	353	no
37	P01876	Immunoglobulin heavy constant alpha 1	IGHA1	N340	R.LAGKPTHVN(+.98)VSVVM.A	1	27.51	1000	1467.78	14	-1.3	734.894	21.9	F1:2941	0	332	345	no
38	P01876	Immunoglobulin heavy constant alpha 1	IGHA1	N340	R.LAGKPTHVN(+.98)VSVVMAEVDGTC.Y	1	99.23	1000	2347.12	22	2.5	1174.57	49.73	F1:7442	20	332	353	no
39	P01876	Immunoglobulin heavy constant alpha 1	IGHA1	N340	R.LAGKPTHVN(+.98)VS.V	1	51.18	1000	1122.6	11	-0.7	562.308	10.92	F4:1258	6	332	342	no
40	P01876	Immunoglobulin heavy constant alpha 1	IGHA1	N340	R.LAGKPTHVN(+.98)V.S	1	47.7	1000	1035.57	10	0.3	518.793	13.28	F2:1515	6	332	341	no
41	P01876	Immunoglobulin heavy constant alpha 1	IGHA1	N340	R.LAGKPTHVN(+.98)VSVV.M	1	34	1000	1320.74	13	1.1	661.378	22.7	F14:3386	2	332	344	no
42	P25311	Zinc-α2-glycoprotein	AZGP1	N109 / N112	K.DIVEYYN(+.98)DSN(+.98)GSHVLQGR.F	1	76.6	1000 / 1000	2066.92	18	-2	1034.46	41.75	F4:6236	0	103	120	no
43	P25311	Zinc-α2-glycoprotein	AZGP1	N109	K.DIVEYYN(+.98)DSNGSHVLQGR.F	1	119.6	55.63	2065.93	18	-2.6	1033.97	37.35	F2:5041	15	103	120	no
44	P25311	Zinc-α2-glycoprotein	AZGP1	N112	K.DIVEYYNDSN(+.98)GSHVLQGR.F	1	60.96	29.32	2065.93	18	0	689.652	38.89	F14:5872	9	103	120	no
45	P25311	Zinc-α2-glycoprotein	AZGP1	N128	R.FGCEIENN(+.98)R.S	1	67.52	33.98	1138.47	9	0.8	570.243	19.93	F4:2668	3	121	129	no
46	Q9GZZ8	Extracellular glycoprotein lacritin	LACRT	N119	Q.FIEN(+.98)GSEFAQK.L	1	59.01	1000	1269.59	11	-2.4	635.8	28.64	F1:4033	3	116	126	yes
47	Q9GZZ8	Extracellular glycoprotein lacritin	LACRT	N119	K.QFIEN(+.98)GSEFAQK.L	1	87.31	1000	1397.65	12	-4.1	699.827	32.76	F15:4789	17	115	126	yes
48	Q9GZZ8	Extracellular glycoprotein lacritin	LACRT	N119	F.IEN(+.98)GSEFAQK.L	1	30.45	1000	1122.52	10	2.9	562.269	18.98	F2:2357	1	117	126	yes
49	P01591	Immunoglobulin J chain	JCHAIN	N71	R.EN(+.98)ISDPTSPLR.T	1	89.93	1000	1228.59	11	1.3	615.305	27.01	F4:3790	11	70	80	no
50	P01591	Immunoglobulin J chain	JCHAIN	N71	R.IIVPLNNREN(+.98)ISDPTSPLR.T	1	76.39	28.7	2148.15	19	1.1	717.059	40.1	F15:5904	17	62	80	no
51	P12273	Prolactin-inducible protein	PIP	N105	K.TFYWDFYTN(+.98)R.T	1	91.55	1000	1412.6	10	1.2	707.31	54.8	F3:8801	12	97	106	no

## Sheet: PNGase_F_R2 - N-glycopeptides
Peptide No.	Protein ID	Protein name	Gene name	N-glycosylation site	Peptide sequence	Unique	Peptide Score (-10lgP)	PTM score (Ascore)	Mass	Length	ppm	m/z	RT	Scan	Feature	Start	End	Identified in CTRL groups
1	P02788	Lactotransferrin	LTF	N497	R.TAGWNIPMGLLFN(+.98)QTGSCK.F	1	88.44	1000	2110.98	19	1.2	1056.5	57.73	F9:8807	10	485	503	no
2	P02788	Lactotransferrin	LTF	N497	R.TAGWNIPMGLLFN(+.98)QTGSCK.F	1	94.36	1000	2094.99	19	2.7	1048.5	65.85	F7:9727	6	485	503	no
3	P02788	Lactotransferrin	LTF	N497	L.LFN(+.98)QTGSCK.F	1	32.38	121.82	1054.48	9	-0.6	528.245	16.26	F21:2159	3	495	503	no
4	P02788	Lactotransferrin	LTF	N642	R.N(+.98)GSDCPDKFCLFQSETK.N	1	85.06	1000	2032.85	17	3.1	678.626	38.14	F8:5937	27	642	658	no
5	P02788	Lactotransferrin	LTF	N642	K.FGRN(+.98)GSDCPDKFCLFQSETK.N	1	76.84	1000	2393.04	20	-0.2	798.688	35.96	F22:5264	3	639	658	no
6	P01833	Polymeric immunoglobulin receptor	PIGR	N83 / N90	R.AN(+.98)LTNFPEN(+.98)GTFVVNIAQLSQDDSGR.Y	1	97.08	28.36 / 22.99	2808.32	26	-0.2	1405.17	67.01	F8:10798	19	82	107	no
7	P01833	Polymeric immunoglobulin receptor	PIGR	N83 / N90	R.AN(+.98)LTNFPEN(+.98)GTFVVNIAQLSQDDSGR.Y	1	63.44	39.02 / 53.33	2809.3	26	7.2	1405.67	67.54	F8:10865	1	82	107	no
8	P01833	Polymeric immunoglobulin receptor	PIGR	N90	R.AN(+.98)LTNFPEN(+.98)GTFVVN.I	1	47.42	42.68	1637.76	15	-0.9	819.885	56.36	F22:8530	6	82	96	no
9	P01833	Polymeric immunoglobulin receptor	PIGR	N90	R.AN(+.98)LTNFPEN(+.98)GTFVVNIAQLSQDDSGR.Y	1	73.83	25.7	2809.3	26	7.2	1405.67	67.54	F8:10999	2	82	107	no
10	P01833	Polymeric immunoglobulin receptor	PIGR	N90	R.ANLTNFPEN(+.98)GTFVVNIAQLSQDDSGR.Y	1	94.76	38.64	2808.32	26	-0.2	1405.17	67.01	F8:10930	9	82	107	no
11	P01833	Polymeric immunoglobulin receptor	PIGR	N135	L.EVSQGPGLLN(+.98)DTK.V	1	69.17	1000	1357.67	13	2	679.845	25.87	F22:3631	9	126	138	no
12	P01833	Polymeric immunoglobulin receptor	PIGR	N186	L.VIDSSGYVNPN(+.98)YTGR.I	1	95.98	67.96	1641.76	15	1.2	821.89	28.94	F8:4506	8	190	176	no
13	P01833	Polymeric immunoglobulin receptor	PIGR	N186	S.GYVNPN(+.98)YTGR.I	1	32.5	20.41	1140.52	10	2.2	571.269	20.64	F7:2623	1	190	181	no
14	P01833	Polymeric immunoglobulin receptor	PIGR	N421	R.LSLLEEPGN(+.98)GTFTVILNQLTSR.D	1	71.6	1000	2403.25	22	9.8	1202.65	67.17	F6:10397	0	434	413	no
15	P01833	Polymeric immunoglobulin receptor	PIGR	N469	K.VPGN(+.98)VTAVLGETLK.V	1	104.33	1000	1397.78	14	1.5	699.897	48.46	F8:7793	15	479	466	no
16	P01833	Polymeric immunoglobulin receptor	PIGR	N469	P.GN(+.98)VTAVLGETLK.V	1	42.38	1000	1201.66	12	-1.5	601.834	41.02	F9:6088	2	479	468	no
17	P01833	Polymeric immunoglobulin receptor	PIGR	N499	K.WN(+.98)NTGCQALPSQDEGPSK.A	1	102.79	30.46	1988.85	18	1.5	995.435	26.19	F7:3604	10	515	498	no
18	P01833	Polymeric immunoglobulin receptor	PIGR	N499	K.WN(+.98)NTGCQALPSQDEGPSK.A	1	58.96	1000	1989.84	18	12.7	995.939	31.04	F21:4550	1	515	498	no
19	P01877	Immunoglobulin heavy constant alpha 2	IGHA2	N47	L.SVTWSESGQN(+.98)VTAR.N	1	52.8	1000	1521.71	14	-6.9	761.855	26.25	F7:3517	2	51	38	no
20	P01877	Immunoglobulin heavy constant alpha 2	IGHA2	N92	K.HYTN(+.98)SSQDVTVPCR.V	1	101.8	1000	1663.73	14	0.6	832.871	18.08	F9:2363	8	102	89	no
21	P01877	Immunoglobulin heavy constant alpha 2	IGHA2	N131	S.EAN(+.98)LTCTLTGLR.D	1	77.32	1000	1348.67	12	0.9	675.341	39.83	F6:5920	9	140	129	no
22	P01877	Immunoglobulin heavy constant alpha 2	IGHA2	N131	L.GSEAN(+.98)LTCTLTGLR.D	1	80.63	1000	1492.72	14	-1.1	747.366	41.55	F21:6235	7	140	127	no
23	P01877	Immunoglobulin heavy constant alpha 2	IGHA2	N131	D.LLLGSEAN(+.98)LTCTLTGLR.D	1	62.82	1000	1831.97	17	2.5	916.995	58.12	F7:8578	0	140	124	no
24	P01877	Immunoglobulin heavy constant alpha 2	IGHA2	N131	R.PALEDLLLGSEANLTCTLTGLR.D	1	96.55	1000	2357.21	22	4.4	1179.62	67.88	F6:10506	6	140	119	no
25	P01877	Immunoglobulin heavy constant alpha 2	IGHA2	N205	K.TPLTAN(+.98)ITK.S	1	77.35	1000	958.534	9	0.6	480.274	22.24	F6:3061	9	208	200	no
26	P01876	Immunoglobulin heavy constant alpha 1	IGHA1	N144	S.EAN(+.98)LTCTLTGLR.D	1	77.32	1000	1348.67	12	0.9	675.341	39.83	F6:5920	9	153	142	no
27	P01876	Immunoglobulin heavy constant alpha 1	IGHA1	N144	L.GSEAN(+.98)LTCTLTGLR.D	1	80.63	1000	1492.72	14	-1.1	747.366	41.55	F21:6235	7	153	140	no
28	P01876	Immunoglobulin heavy constant alpha 1	IGHA1	N144	D.LLLGSEAN(+.98)LTCTLTGLR.D	1	62.82	1000	1831.97	17	2.5	916.995	58.12	F7:8578	0	153	137	no
29	P01876	Immunoglobulin heavy constant alpha 1	IGHA1	N144	R.PALEDLLLGSEAN(+.98)LTCTLTGLR.D	1	96.55	1000	2357.21	22	4.4	1179.62	67.88	F6:10506	6	153	132	no
30	P01876	Immunoglobulin heavy constant alpha 1	IGHA1	N340	R.LAGKPTHVN(+.98)V.S	1	44.17	1000	1035.57	10	-0.5	518.793	13.56	F21:1744	1	341	332	no
31	P01876	Immunoglobulin heavy constant alpha 1	IGHA1	N340	R.LAGKPTHVN(+.98)VS.V	1	54.14	1000	1122.6	11	-0.8	562.308	11.2	F7:1278	4	342	332	no
32	P01876	Immunoglobulin heavy constant alpha 1	IGHA1	N340	R.LAGKPTHVN(+.98)VSVVMAEVDGTC.Y	1	95.43	1000	2363.11	22	1.4	1182.57	40.6	F8:6492	23	353	332	no
33	P01876	Immunoglobulin heavy constant alpha 1	IGHA1	N340	R.LAGKPTHVN(+.98)VSVVMAEVDGTC.Y	1	75.96	1000	2347.12	22	0.3	783.38	49.68	F9:7506	7	353	332	no
34	P25311	Zinc-α2-glycoprotein	AZGP1	N109 / N112	K.DIVEYYN(+.98)DSN(+.98)GSHVLQGR.F	1	46.87	1000 / 1000	2066.92	18	10.6	1034.48	39.89	F22:5892	0	120	103	no
35	P25311	Zinc-α2-glycoprotein	AZGP1	N109	K.DIVEYYN(+.98)DSNGSHVLQGR.F	1	115.67	68.47	2065.93	18	3.1	1033.98	37.53	F21:5744	11	120	103	no
36	P25311	Zinc-α2-glycoprotein	AZGP1	N112	K.DIVEYYNDSN(+.98)GSHVLQGR.F	1	76.38	25.67	2065.93	18	-0.9	1033.97	39.75	F22:5892	7	120	103	no
37	P25311	Zinc-α2-glycoprotein	AZGP1	N128	R.FGCEIENN(+.98)R.S	1	67.1	27.96	1138.47	9	-1.2	570.242	19.66	F21:2717	5	129	121	no
38	Q9GZZ8	Extracellular glycoprotein lacritin	LACRT	N119	Q.FIEN(+.98)GSEFAQK.L	1	57.93	1000	1269.59	11	-0.7	635.801	28.87	F22:4107	4	126	116	yes
39	Q9GZZ8	Extracellular glycoprotein lacritin	LACRT	N119	K.QFIEN(+.98)GSEFAQK.L	1	79.5	1000	1397.65	12	-1.5	699.829	31.37	F21:4798	15	126	115	yes
40	P01591	Immunoglobulin J chain	JCHAIN	N71	R.EN(+.98)ISDPTSPLR.T	1	91.28	1000	1228.59	11	1.4	615.305	28.16	F6:4083	7	80	70	no
41	P01591	Immunoglobulin J chain	JCHAIN	N71	R.IIVPLNNREN(+.98)ISDPTSPLR.T	1	73.01	44.84	2148.15	19	0.1	717.059	40.53	F21:6088	13	80	62	no
42	P12273	Prolactin-inducible protein	PIP	N105	K.TFYWDFYTN(+.98)R.T	1	87.05	1000	1412.6	10	1.5	707.31	55.33	F9:8421	10	106	97	no
43	P02787	Serotransferrin	TF	N630	R.QQQHLFGSN(+.98)VTDCSGNFCLFR.S	1	85.95	62.32	2515.1	21	-0.9	839.374	50.8	F6:7719	1	642	622	no
44	P00738	Haptoglobin	HP	N207 / N211	K.NLFLN(+.98)HSEN(+.98)ATAK.D	1	85.37	1000 / 1000	1459.69	13	0	730.854	25.24	F8:4118	12	215	203	no
45	P00738	Haptoglobin	HP	N207 / N211	L.FLN(+.98)HSEN(+.98)ATAK.D	1	57.64	72.09 / 25.70	1232.57	11	3.5	617.293	25.47	F6:3596	0	215	205	no
46	P00738	Haptoglobin	HP	N241	K.VVLHPN(+.98)YSQVDIGLIK.L	1	102.71	1000	1794.99	16	0.5	898.502	44.24	F21:6714	12	251	236	no
47	P01009	Alpha-1-Antitrypsin	SERPINA1	N271	K.YLGN(+.98)ATAIFFLPDEGK.L	1	94.49	1000	1755.87	16	1	878.944	62.45	F8:10085	5	283	268	no

## Sheet: PNGase_F_R3 - N-glycopeptides
Peptide No.	Protein ID	Protein name	Gene name	N-glycosylation site	Peptide sequence	Unique	Peptide Score (-10lgP)	PTM score (Ascore)	Mass	Length	ppm	m/z	RT	Scan	Feature	Start	End	Identified in CTRL groups
1	P02788	Lactotransferrin	LTF	N497	R.TAGWNIPMGLLFN(+.98)QTGSCK.F	1	75.29	81.34	2110.98	19	4.1	1056.5	58.37	F28:9001	9	485	503	no
2	P02788	Lactotransferrin	LTF	N497	R.TAGWNIPMGLLFN(+.98)QTGSCK.F	1	80.88	1000	2094.99	19	4.1	1048.5	65.81	F47:10134	1	485	503	no
3	P02788	Lactotransferrin	LTF	N497	M.GLLFN(+.98)QTGSCK.F	1	73.44	93.17	1224.58	11	1.7	613.299	30.88	F29:4370	7	493	503	no
4	P02788	Lactotransferrin	LTF	N497	R.TAGWNIPMGLLFN(+.98)QTGSCK.F	1	61.63	1000	2095.97	19	13.6	1049.01	65.82	F47:10134	1	485	503	no
5	P02788	Lactotransferrin	LTF	N497	L.LFN(+.98)QTGSCK.F	1	28.71	1000	1054.48	9	-2.9	528.243	16.12	F11:2056	1	495	503	no
6	P02788	Lactotransferrin	LTF	N642	R.N(+.98)GSDCPDKFCLFQSETK.N	1	85.03	1000	2032.85	17	2.1	1017.43	38.1	F12:5455	24	642	658	no
7	P02788	Lactotransferrin	LTF	N642	K.FGRN(+.98)GSDCPDKFCLFQSETK.N	1	82.2	1000	2393.04	20	6	798.693	36.17	F11:5287	4	639	658	no
8	P01833	Polymeric immunoglobulin receptor	PIGR	N83 / N90	R.AN(+.98)LTNFPEN(+.98)GTFVVN.I	1	43.69	24.24 / 42.68	1637.76	15	1	819.887	55.98	F11:8559	3	82	96	no
9	P01833	Polymeric immunoglobulin receptor	PIGR	N83 / N90	R.AN(+.98)LTNFPEN(+.98)GTFVVNIAQLSQDDSGR.Y	1	51.33	37.01 / 53.33	2809.3	26	7.9	1405.67	67.16	F12:10170	1	82	107	no
10	P01833	Polymeric immunoglobulin receptor	PIGR	N90	R.ANLTNFPEN(+.98)GTFVVNIAQLSQDDSGR.Y	1	95.26	25.7	2808.32	26	3.8	1405.17	65.44	F11:10247	9	82	107	no
11	P01833	Polymeric immunoglobulin receptor	PIGR	N90	R.ANLTNFPEN(+.98)GTFVVNIAQLSQDDSGR.Y	1	97.17	25.7	2808.32	26	3.8	1405.17	65.44	F11:9996	13	82	107	no
12	P01833	Polymeric immunoglobulin receptor	PIGR	N90	R.ANLTNFPEN(+.98)GTFVVN.I	1	42.75	32.2	1637.76	15	1.2	819.887	56.45	F28:8644	1	82	96	no
13	P01833	Polymeric immunoglobulin receptor	PIGR	N135	L.EVSQGPGLLN(+.98)DTK.V	1	71.28	1000	1357.67	13	0	679.843	25.87	F47:3647	6	126	138	no
14	P01833	Polymeric immunoglobulin receptor	PIGR	N186	L.VIDSSGYVNPN(+.98)YTGR.I	1	94.82	67.96	1641.76	15	0.8	821.89	29.3	F29:4212	9	176	190	no
15	P01833	Polymeric immunoglobulin receptor	PIGR	N469	K.VPGN(+.98)VTAVLGETLK.V	1	107.53	1000	1397.78	14	1.3	699.896	48.38	F12:7192	11	466	479	no
16	P01833	Polymeric immunoglobulin receptor	PIGR	N469	V.PGN(+.98)VTAVLGETLK.V	1	29.41	1000	1298.71	13	9	650.367	52.21	F11:7834	1	467	479	no
17	P01877	Immunoglobulin heavy constant alpha 2	IGHA2	N47	L.SVTWSESGQN(+.98)VTAR.N	1	35.4	1000	1521.71	14	-3.1	761.858	25.99	F11:3702	2	38	51	no
18	P01877	Immunoglobulin heavy constant alpha 2	IGHA2	N131	S.EAN(+.98)LTC(+57.02)TLTGLR.D	1	69.57	1000	1348.67	12	0.3	675.34	39.67	F11:5833	7	129	140	no
19	P01877	Immunoglobulin heavy constant alpha 2	IGHA2	N131	L.GSEAN(+.98)LTCTLTGLR.D	1	70.74	1000	1492.72	14	-1.3	747.366	41.5	F13:6456	7	127	140	no
20	P01877	Immunoglobulin heavy constant alpha 2	IGHA2	N131	R.PALEDLLLGSEAN(+.98)LTCTLTGLR.D	1	37.62	1000	2357.21	22	0.9	786.746	67.86	F11:10411	1	119	140	no
21	P01877	Immunoglobulin heavy constant alpha 2	IGHA2	N205	K.TPLTAN(+.98)ITK.S	1	77.52	1000	958.534	9	-0.5	480.274	22.17	F11:3184	7	200	208	no
22	P01877	Immunoglobulin heavy constant alpha 2	IGHA2	N205	T.PLTAN(+.98)ITK.S	1	56.41	1000	857.486	8	-0.2	429.75	22.2	F11:3050	0	201	208	no
23	P01876	Immunoglobulin heavy constant alpha 1	IGHA1	N144	S.EAN(+.98)LTCTLTGLR.D	1	69.57	1000	1348.67	12	0.3	675.34	39.67	F11:5833	7	142	153	no
24	P01876	Immunoglobulin heavy constant alpha 1	IGHA1	N144	L.GSEAN(+.98)LTCTLTGLR.D	1	70.74	1000	1492.72	14	-1.3	747.366	41.5	F13:6456	7	140	153	no
25	P01876	Immunoglobulin heavy constant alpha 1	IGHA1	N144	R.PALEDLLLGSEAN(+.98)LTCTLTGLR.D	1	37.62	1000	2357.21	22	0.9	786.746	67.86	F11:10411	1	132	153	no
26	P01876	Immunoglobulin heavy constant alpha 1	IGHA1	N340	R.LAGKPTHVN(+.98)VSVVMAEVDGTC.Y	1	87.92	1000	2347.12	22	-1.7	1174.56	49.55	F12:7275	7	332	353	no
27	P01876	Immunoglobulin heavy constant alpha 1	IGHA1	N340	R.LAGKPTHVN(+.98)VS.V	1	49.59	1000	1122.6	11	0.1	562.309	11.46	F28:1434	4	332	342	no
28	P01876	Immunoglobulin heavy constant alpha 1	IGHA1	N340	R.LAGKPTHVN(+.98)V.S	1	36.59	1000	1035.57	10	-2.3	518.792	13.57	F29:1614	4	332	341	no
29	P25311	Zinc-α2-glycoprotein	AZGP1	N109	K.DIVEYYN(+.98)DSNGSHVLQGR.F	1	114.04	38.07	2065.93	18	2.4	1033.98	37.22	F11:5467	9	103	120	no
30	P25311	Zinc-α2-glycoprotein	AZGP1	N128	R.FGCEIENN(+.98)R.S	1	70.43	23.1	1138.47	9	-2.1	570.242	20.15	F29:2668	3	121	129	no
31	Q9GZZ8	Extracellular glycoprotein lacritin	LACRT	N119	Q.FIEN(+.98)GSEFAQK.L	1	55.86	1000	1269.59	11	-0.9	635.801	28.99	F13:4383	6	116	126	yes
32	Q9GZZ8	Extracellular glycoprotein lacritin	LACRT	N119	K.QFIEN(+.98)GSEFAQK.L	1	88.02	1000	1397.65	12	-2.3	699.829	31.16	F12:4445	13	115	126	yes
33	Q9GZZ8	Extracellular glycoprotein lacritin	LACRT	N119	F.IEN(+.98)GSEFAQK.L	1	26.27	1000	1122.52	10	-3.4	562.265	19.2	F28:2658	1	117	126	yes
34	P01591	Immunoglobulin J chain	JCHAIN	N71	R.EN(+.98)ISDPTSPLR.T	1	92.83	1000	1228.59	11	0.1	615.304	27.33	F11:3945	7	70	80	no
35	P12273	Prolactin-inducible protein	PIP	N105	K.TFYWDFYTN(+.98)R.T	1	80.83	1000	1412.6	10	0	707.309	55.12	F11:8425	8	97	106	no
